# Supplementary material for: Unveiling the hidden causal links: skin flora and cutaneous melanoma
Source: Front Oncol. 2024 Dec 11;14:1451175. doi: 10.3389/fonc.2024.1451175 (PMC11668787; doi:10.3389/fonc.2024.1451175)
Supplement: Supplementary Table 1 — The detail of the characteristics of SNPs in training cohort. [file DataSheet1.csv]

SNP	effect_allele.exposure	other_allele.exposure	effect_allele.outcome	other_allele.outcome	beta.exposure	beta.outcome	eaf.exposure	eaf.outcome	remove	palindromic	ambiguous	id.outcome	chr	pos	se.outcome	samplesize.outcome	pval.outcome	outcome	originalname.outcome	outcome.deprecated	mr_keep.outcome	data_source.outcome	chr.exposure	pos.exposure	se.exposure	pval.exposure	id.exposure	samplesize.exposure	exposure	mr_keep.exposure	pval_origin.exposure	data_source.exposure	action	mr_keep	units.outcome	units.exposure	rsq.exposure	effective_n.exposure	rsq.outcome	effective_n.outcome	steiger_dir	steiger_pval	R2	F	FMean	F_pow_beta_se
rs12475322	T	C	T	C	-0.50672555	0.0251817	0.731759657	0.748024	FALSE	FALSE	FALSE	finngen_R10_C3_MELANOMA_SKIN_EXALLC	2	29877552	0.0294627	317387	0.39272	Malignant melanoma of skin (controls excluding all cancers) || id:finngen_R10_C3_MELANOMA_SKIN_EXALLC	Malignant melanoma of skin (controls excluding all cancers)	Malignant melanoma of skin (controls excluding all cancers) || ||	TRUE	MedicineITLab	2	30100418	0.107776638	4.43893E-06	ebi-SMB150-GCST90133168-1	233	ASV_ASV005_Antecubitalfossa_Moist_KORAFF4 || id:ebi-SMB150-GCST90133168-1	TRUE	reported	MedicineITLab	2	TRUE			0.087336365	233	2.30164E-06	317387	TRUE	4.32765E-06	0.10080177	25.89552361	23.95318912	22.10529655
rs1367180	G	T	G	T	-0.57261975	-0.0194357	0.807692308	0.814031	FALSE	FALSE	FALSE	finngen_R10_C3_MELANOMA_SKIN_EXALLC	2	114420900	0.033	317387	0.555886	Malignant melanoma of skin (controls excluding all cancers) || id:finngen_R10_C3_MELANOMA_SKIN_EXALLC	Malignant melanoma of skin (controls excluding all cancers)	Malignant melanoma of skin (controls excluding all cancers) || ||	TRUE	MedicineITLab	2	115178477	0.115163304	1.28709E-06	ebi-SMB150-GCST90133168-1	234	ASV_ASV005_Antecubitalfossa_Moist_KORAFF4 || id:ebi-SMB150-GCST90133168-1	TRUE	reported	MedicineITLab	2	TRUE			0.096302891	234	1.09291E-06	317387	TRUE	1.17557E-06	0.101860369	26.31172786	23.95318912	24.72318476
rs221136	G	T	G	T	-0.523465273	0.034959	0.788461538	0.759302	FALSE	FALSE	FALSE	finngen_R10_C3_MELANOMA_SKIN_EXALLC	7	28938620	0.0299586	317387	0.243247	Malignant melanoma of skin (controls excluding all cancers) || id:finngen_R10_C3_MELANOMA_SKIN_EXALLC	Malignant melanoma of skin (controls excluding all cancers)	Malignant melanoma of skin (controls excluding all cancers) || ||	TRUE	MedicineITLab	7	28978237	0.111811174	4.84141E-06	ebi-SMB150-GCST90133168-1	234	ASV_ASV005_Antecubitalfossa_Moist_KORAFF4 || id:ebi-SMB150-GCST90133168-1	TRUE	reported	MedicineITLab	2	TRUE			0.086320006	234	4.29029E-06	317387	TRUE	4.92752E-06	0.091406189	23.33962163	23.95318912	21.91822257
rs77555111	C	G	C	G	-0.676560751	0.109552	0.890086207	0.9564723	FALSE	TRUE	FALSE	finngen_R10_C3_MELANOMA_SKIN_EXALLC	6	158693952	0.0614618	317387	0.0746775	Malignant melanoma of skin (controls excluding all cancers) || id:finngen_R10_C3_MELANOMA_SKIN_EXALLC	Malignant melanoma of skin (controls excluding all cancers)	Malignant melanoma of skin (controls excluding all cancers) || ||	TRUE	MedicineITLab	6	159114984	0.144422961	4.80038E-06	ebi-SMB150-GCST90133168-1	232	ASV_ASV005_Antecubitalfossa_Moist_KORAFF4 || id:ebi-SMB150-GCST90133168-1	TRUE	reported	MedicineITLab	2	TRUE			0.087103355	232	1.00101E-05	317387	TRUE	5.2748E-06	0.089562841	22.62589268	23.95318912	21.94527902
rs79501593	A	G	A	G	0.832144562	-0.0836473	0.929487179	0.9125144	FALSE	FALSE	FALSE	finngen_R10_C3_MELANOMA_SKIN_EXALLC	17	12099618	0.0455381	317387	0.0662293	Malignant melanoma of skin (controls excluding all cancers) || id:finngen_R10_C3_MELANOMA_SKIN_EXALLC	Malignant melanoma of skin (controls excluding all cancers)	Malignant melanoma of skin (controls excluding all cancers) || ||	TRUE	MedicineITLab	17	12002935	0.171917356	2.36558E-06	ebi-SMB150-GCST90133168-1	234	ASV_ASV005_Antecubitalfossa_Moist_KORAFF4 || id:ebi-SMB150-GCST90133168-1	TRUE	reported	MedicineITLab	2	TRUE			0.091724955	234	1.06307E-05	317387	TRUE	2.59069E-06	0.090769312	23.16076742	23.95318912	23.42923514
rs9395123	G	A	G	A	-0.757146508	0.0184551	0.913135593	0.837821	FALSE	FALSE	FALSE	finngen_R10_C3_MELANOMA_SKIN_EXALLC	6	45811995	0.0348937	317387	0.596879	Malignant melanoma of skin (controls excluding all cancers) || id:finngen_R10_C3_MELANOMA_SKIN_EXALLC	Malignant melanoma of skin (controls excluding all cancers)	Malignant melanoma of skin (controls excluding all cancers) || ||	TRUE	MedicineITLab	6	45779732	0.153650908	1.57483E-06	ebi-SMB150-GCST90133168-1	236	ASV_ASV005_Antecubitalfossa_Moist_KORAFF4 || id:ebi-SMB150-GCST90133168-1	TRUE	reported	MedicineITLab	2	TRUE			0.094014526	236	8.81357E-07	317387	TRUE	1.43727E-06	0.090942518	23.40946476	23.95318912	24.28228669
rs30372	C	T	C	T	0.700419912	-0.031474	0.759398496	0.733051	FALSE	FALSE	FALSE	finngen_R10_C3_MELANOMA_SKIN_EXALLC	5	56448403	0.0288547	317387	0.275371	Malignant melanoma of skin (controls excluding all cancers) || id:finngen_R10_C3_MELANOMA_SKIN_EXALLC	Malignant melanoma of skin (controls excluding all cancers)	Malignant melanoma of skin (controls excluding all cancers) || ||	TRUE	MedicineITLab	5	55744230	0.143723919	3.12E-06	ebi-SMB150-GCST90133177-2	133	ASV_ASV008_Antecubitalfossa_Moist_PopGen || id:ebi-SMB150-GCST90133177-2	TRUE	reported	MedicineITLab	2	TRUE			0.153471923	133	3.75E-06	317387	TRUE	2.66E-06	0.179273061	28.61459747	23.95318912	23.74974024
rs35841756	C	G	C	G	-1.060137046	0.0613992	0.928571429	0.832932	FALSE	TRUE	FALSE	finngen_R10_C3_MELANOMA_SKIN_EXALLC	5	173496055	0.0344214	317387	0.0744646	Malignant melanoma of skin (controls excluding all cancers) || id:finngen_R10_C3_MELANOMA_SKIN_EXALLC	Malignant melanoma of skin (controls excluding all cancers)	Malignant melanoma of skin (controls excluding all cancers) || ||	TRUE	MedicineITLab	5	172923058	0.215416696	2.54E-06	ebi-SMB150-GCST90133177-2	133	ASV_ASV008_Antecubitalfossa_Moist_PopGen || id:ebi-SMB150-GCST90133177-2	TRUE	reported	MedicineITLab	2	TRUE			0.156033913	133	1.00E-05	317387	TRUE	2.29E-06	0.149087523	22.95237877	23.95318912	24.21950714
rs1565790	G	A	G	A	-0.410204873	-0.0255771	0.515555556	0.562675	FALSE	FALSE	FALSE	finngen_R10_C3_MELANOMA_SKIN_EXALLC	9	580998	0.0256437	317387	0.31857	Malignant melanoma of skin (controls excluding all cancers) || id:finngen_R10_C3_MELANOMA_SKIN_EXALLC	Malignant melanoma of skin (controls excluding all cancers)	Malignant melanoma of skin (controls excluding all cancers) || ||	TRUE	MedicineITLab	9	580998	0.086669433	3.93008E-06	ebi-SMB150-GCST90133197-1	225	Class_Betaproteobacteria_Forehead_Sebaceous_PopGen || id:ebi-SMB150-GCST90133197-1	TRUE	reported	MedicineITLab	2	TRUE			0.091283688	225	3.13439E-06	317387	TRUE	3.86198E-06	0.084052585	20.46375835	23.95318912	22.40111909
rs2286900	G	A	G	A	-0.668374144	-0.0611204	0.895555556	0.891532	FALSE	FALSE	FALSE	finngen_R10_C3_MELANOMA_SKIN_EXALLC	7	150720957	0.0409194	317387	0.13526	Malignant melanoma of skin (controls excluding all cancers) || id:finngen_R10_C3_MELANOMA_SKIN_EXALLC	Malignant melanoma of skin (controls excluding all cancers)	Malignant melanoma of skin (controls excluding all cancers) || ||	TRUE	MedicineITLab	7	150418045	0.142659691	4.86595E-06	ebi-SMB150-GCST90133197-1	225	Class_Betaproteobacteria_Forehead_Sebaceous_PopGen || id:ebi-SMB150-GCST90133197-1	TRUE	reported	MedicineITLab	2	TRUE			0.089610537	225	7.0295E-06	317387	TRUE	5.1153E-06	0.083569375	20.33538615	23.95318912	21.95011104
rs7088058	C	T	C	T	0.42382152	0.048656	0.584444444	0.710398	FALSE	FALSE	FALSE	finngen_R10_C3_MELANOMA_SKIN_EXALLC	10	122389836	0.0280359	317387	0.0826533	Malignant melanoma of skin (controls excluding all cancers) || id:finngen_R10_C3_MELANOMA_SKIN_EXALLC	Malignant melanoma of skin (controls excluding all cancers)	Malignant melanoma of skin (controls excluding all cancers) || ||	TRUE	MedicineITLab	10	124149352	0.090374513	4.76918E-06	ebi-SMB150-GCST90133197-1	225	Class_Betaproteobacteria_Forehead_Sebaceous_PopGen || id:ebi-SMB150-GCST90133197-1	TRUE	reported	MedicineITLab	2	TRUE			0.089767955	225	9.48972E-06	317387	TRUE	5.16652E-06	0.087250582	21.31678135	23.95318912	21.99247327
rs7145860	T	C	T	C	-0.66762281	-0.0650571	0.88	0.906733	FALSE	FALSE	FALSE	finngen_R10_C3_MELANOMA_SKIN_EXALLC	14	57402118	0.0437346	317387	0.136871	Malignant melanoma of skin (controls excluding all cancers) || id:finngen_R10_C3_MELANOMA_SKIN_EXALLC	Malignant melanoma of skin (controls excluding all cancers)	Malignant melanoma of skin (controls excluding all cancers) || ||	TRUE	MedicineITLab	14	57868836	0.136099006	1.79714E-06	ebi-SMB150-GCST90133197-1	225	Class_Betaproteobacteria_Forehead_Sebaceous_PopGen || id:ebi-SMB150-GCST90133197-1	TRUE	reported	MedicineITLab	2	TRUE			0.097396748	225	6.97188E-06	317387	TRUE	1.8478E-06	0.09413611	23.17384842	23.95318912	24.06314711
rs12155690	C	T	C	T	0.5369217	-0.0132851	0.826666667	0.827991	FALSE	FALSE	FALSE	finngen_R10_C3_MELANOMA_SKIN_EXALLC	8	107135804	0.0338533	317387	0.694741	Malignant melanoma of skin (controls excluding all cancers) || id:finngen_R10_C3_MELANOMA_SKIN_EXALLC	Malignant melanoma of skin (controls excluding all cancers)	Malignant melanoma of skin (controls excluding all cancers) || ||	TRUE	MedicineITLab	8	108148032	0.105580362	6.4961E-07	ebi-SMB150-GCST90133201-2	300	Genus_Propionibacterium_Retroauricularfold_Sebaceous_KORAFF4 || id:ebi-SMB150-GCST90133201-2	TRUE	reported	MedicineITLab	2	TRUE			0.079853902	300	4.85223E-07	317387	TRUE	5.98044E-07	0.08261605	26.83672713	23.95318912	25.86161348
rs13320213	C	T	C	T	0.536933664	0.000495011	0.835962145	0.777317	FALSE	FALSE	FALSE	finngen_R10_C3_MELANOMA_SKIN_EXALLC	3	168161920	0.030917	317387	0.987226	Malignant melanoma of skin (controls excluding all cancers) || id:finngen_R10_C3_MELANOMA_SKIN_EXALLC	Malignant melanoma of skin (controls excluding all cancers)	Malignant melanoma of skin (controls excluding all cancers) || ||	TRUE	MedicineITLab	3	167879708	0.108520576	1.22439E-06	ebi-SMB150-GCST90133201-2	317	Genus_Propionibacterium_Retroauricularfold_Sebaceous_KORAFF4 || id:ebi-SMB150-GCST90133201-2	TRUE	reported	MedicineITLab	2	TRUE			0.07211116	317	8.07697E-10	317387	TRUE	1.08731E-06	0.079068219	27.04487946	23.95318912	24.48031982
rs211830	A	G	A	G	0.392816626	-0.0102902	0.498422713	0.547287	FALSE	FALSE	FALSE	finngen_R10_C3_MELANOMA_SKIN_EXALLC	20	39851808	0.0255454	317387	0.687081	Malignant melanoma of skin (controls excluding all cancers) || id:finngen_R10_C3_MELANOMA_SKIN_EXALLC	Malignant melanoma of skin (controls excluding all cancers)	Malignant melanoma of skin (controls excluding all cancers) || ||	TRUE	MedicineITLab	20	38480450	0.078894979	1.05476E-06	ebi-SMB150-GCST90133201-2	317	Genus_Propionibacterium_Retroauricularfold_Sebaceous_KORAFF4 || id:ebi-SMB150-GCST90133201-2	TRUE	reported	MedicineITLab	2	TRUE			0.072957521	317	5.11253E-07	317387	TRUE	9.93179E-07	0.077151683	26.33453381	23.95318912	24.79025479
rs2277868	T	C	T	C	0.396069712	0.0375401	0.735015773	0.745656	FALSE	FALSE	FALSE	finngen_R10_C3_MELANOMA_SKIN_EXALLC	20	17699899	0.0293339	317387	0.200634	Malignant melanoma of skin (controls excluding all cancers) || id:finngen_R10_C3_MELANOMA_SKIN_EXALLC	Malignant melanoma of skin (controls excluding all cancers)	Malignant melanoma of skin (controls excluding all cancers) || ||	TRUE	MedicineITLab	20	17680544	0.083748496	3.40501E-06	ebi-SMB150-GCST90133201-2	317	Genus_Propionibacterium_Retroauricularfold_Sebaceous_KORAFF4 || id:ebi-SMB150-GCST90133201-2	TRUE	reported	MedicineITLab	2	TRUE			0.066296082	317	5.16015E-06	317387	TRUE	3.74491E-06	0.061106857	20.50143831	23.95318912	22.36604717
rs2698569	C	T	C	T	0.793764073	0.0704816	0.935126582	0.9278281	FALSE	FALSE	FALSE	finngen_R10_C3_MELANOMA_SKIN_EXALLC	11	18437833	0.0487318	317387	0.148088	Malignant melanoma of skin (controls excluding all cancers) || id:finngen_R10_C3_MELANOMA_SKIN_EXALLC	Malignant melanoma of skin (controls excluding all cancers)	Malignant melanoma of skin (controls excluding all cancers) || ||	TRUE	MedicineITLab	11	18459380	0.153543844	4.18332E-07	ebi-SMB150-GCST90133201-2	316	Genus_Propionibacterium_Retroauricularfold_Sebaceous_KORAFF4 || id:ebi-SMB150-GCST90133201-2	TRUE	reported	MedicineITLab	2	TRUE			0.078435746	316	6.59079E-06	317387	TRUE	4.58444E-07	0.07644517	25.99064258	23.95318912	26.72502129
rs36117378	C	G	C	G	0.603201922	0.0898206	0.876271186	0.9174309	FALSE	TRUE	FALSE	finngen_R10_C3_MELANOMA_SKIN_EXALLC	8	72344361	0.0465927	317387	0.0538828	Malignant melanoma of skin (controls excluding all cancers) || id:finngen_R10_C3_MELANOMA_SKIN_EXALLC	Malignant melanoma of skin (controls excluding all cancers)	Malignant melanoma of skin (controls excluding all cancers) || ||	TRUE	MedicineITLab	8	73256596	0.118349692	6.20567E-07	ebi-SMB150-GCST90133201-2	295	Genus_Propionibacterium_Retroauricularfold_Sebaceous_KORAFF4 || id:ebi-SMB150-GCST90133201-2	TRUE	reported	MedicineITLab	2	TRUE			0.081438849	295	1.17091E-05	317387	TRUE	7.23355E-07	0.078897785	25.09716134	23.95318912	25.97713019
rs73370168	A	G	A	G	0.777925138	0.0665415	0.940894569	0.9456872	FALSE	FALSE	FALSE	finngen_R10_C3_MELANOMA_SKIN_EXALLC	10	122100324	0.0559661	317387	0.234455	Malignant melanoma of skin (controls excluding all cancers) || id:finngen_R10_C3_MELANOMA_SKIN_EXALLC	Malignant melanoma of skin (controls excluding all cancers)	Malignant melanoma of skin (controls excluding all cancers) || ||	TRUE	MedicineITLab	10	123859839	0.165040155	3.67834E-06	ebi-SMB150-GCST90133201-2	313	Genus_Propionibacterium_Retroauricularfold_Sebaceous_KORAFF4 || id:ebi-SMB150-GCST90133201-2	TRUE	reported	MedicineITLab	2	TRUE			0.066675838	313	4.45396E-06	317387	TRUE	3.98328E-06	0.067309127	22.44381199	23.95318912	22.21756014
rs75666428	A	G	A	G	0.798375752	0.0303623	0.9375	0.9524345	FALSE	FALSE	FALSE	finngen_R10_C3_MELANOMA_SKIN_EXALLC	15	84012650	0.0603366	317387	0.614812	Malignant melanoma of skin (controls excluding all cancers) || id:finngen_R10_C3_MELANOMA_SKIN_EXALLC	Malignant melanoma of skin (controls excluding all cancers)	Malignant melanoma of skin (controls excluding all cancers) || ||	TRUE	MedicineITLab	15	84681402	0.153075836	3.35742E-07	ebi-SMB150-GCST90133201-2	312	Genus_Propionibacterium_Retroauricularfold_Sebaceous_KORAFF4 || id:ebi-SMB150-GCST90133201-2	TRUE	reported	MedicineITLab	2	TRUE			0.080669842	312	7.97849E-07	317387	TRUE	3.12658E-07	0.074695763	25.02494369	23.95318912	27.20203495
rs7656419	G	T	G	T	0.52176476	0.0170658	0.836700337	0.884398	FALSE	FALSE	FALSE	finngen_R10_C3_MELANOMA_SKIN_EXALLC	4	189777963	0.0394885	317387	0.665616	Malignant melanoma of skin (controls excluding all cancers) || id:finngen_R10_C3_MELANOMA_SKIN_EXALLC	Malignant melanoma of skin (controls excluding all cancers)	Malignant melanoma of skin (controls excluding all cancers) || ||	TRUE	MedicineITLab	4	190699117	0.109772152	3.13426E-06	ebi-SMB150-GCST90133201-2	297	Genus_Propionibacterium_Retroauricularfold_Sebaceous_KORAFF4 || id:ebi-SMB150-GCST90133201-2	TRUE	reported	MedicineITLab	2	TRUE			0.071136884	297	5.88471E-07	317387	TRUE	2.99428E-06	0.074393453	23.7099323	23.95318912	22.59254384
rs79565510	A	T	A	T	0.892609424	0.107998	0.941269841	0.9784533	FALSE	TRUE	FALSE	finngen_R10_C3_MELANOMA_SKIN_EXALLC	12	67985845	0.0850024	317387	0.203895	Malignant melanoma of skin (controls excluding all cancers) || id:finngen_R10_C3_MELANOMA_SKIN_EXALLC	Malignant melanoma of skin (controls excluding all cancers)	Malignant melanoma of skin (controls excluding all cancers) || ||	TRUE	MedicineITLab	12	68379625	0.157842198	3.51287E-08	ebi-SMB150-GCST90133201-2	315	Genus_Propionibacterium_Retroauricularfold_Sebaceous_KORAFF4 || id:ebi-SMB150-GCST90133201-2	TRUE	reported	MedicineITLab	2	TRUE			0.092700684	315	5.08605E-06	317387	TRUE	3.55759E-08	0.088090333	30.23575152	23.95318912	31.97986999
rs10768053	A	G	A	G	0.448738053	-0.0183761	0.676954733	0.669105	FALSE	FALSE	FALSE	finngen_R10_C3_MELANOMA_SKIN_EXALLC	11	34235517	0.0270707	317387	0.497253	Malignant melanoma of skin (controls excluding all cancers) || id:finngen_R10_C3_MELANOMA_SKIN_EXALLC	Malignant melanoma of skin (controls excluding all cancers)	Malignant melanoma of skin (controls excluding all cancers) || ||	TRUE	MedicineITLab	11	34257064	0.094778168	3.74644E-06	ebi-SMB150-GCST90133208-1	243	ASV_ASV004_Forehead_Sebaceous_PopGen || id:ebi-SMB150-GCST90133208-1	TRUE	reported	MedicineITLab	2	TRUE			0.08509932	243	1.45185E-06	317387	TRUE	3.58627E-06	0.088072192	23.27530553	23.95318912	22.41657109
rs16981871	G	T	G	T	0.581509241	0.0751554	0.835390947	0.683541	FALSE	FALSE	FALSE	finngen_R10_C3_MELANOMA_SKIN_EXALLC	2	17878531	0.0276416	317387	0.00654938	Malignant melanoma of skin (controls excluding all cancers) || id:finngen_R10_C3_MELANOMA_SKIN_EXALLC	Malignant melanoma of skin (controls excluding all cancers)	Malignant melanoma of skin (controls excluding all cancers) || ||	TRUE	MedicineITLab	2	18059798	0.121526699	2.98183E-06	ebi-SMB150-GCST90133208-1	243	ASV_ASV004_Forehead_Sebaceous_PopGen || id:ebi-SMB150-GCST90133208-1	TRUE	reported	MedicineITLab	2	TRUE			0.086763316	243	2.32915E-05	317387	TRUE	3.72742E-06	0.093000807	24.71137216	23.95318912	22.89653874
rs2322666	G	A	G	A	0.737742786	0.0367854	0.913580247	0.897018	FALSE	FALSE	FALSE	finngen_R10_C3_MELANOMA_SKIN_EXALLC	13	35526776	0.0422523	317387	0.383966	Malignant melanoma of skin (controls excluding all cancers) || id:finngen_R10_C3_MELANOMA_SKIN_EXALLC	Malignant melanoma of skin (controls excluding all cancers)	Malignant melanoma of skin (controls excluding all cancers) || ||	TRUE	MedicineITLab	13	36100913	0.15323819	2.60895E-06	ebi-SMB150-GCST90133208-1	243	ASV_ASV004_Forehead_Sebaceous_PopGen || id:ebi-SMB150-GCST90133208-1	TRUE	reported	MedicineITLab	2	TRUE			0.087736291	243	2.38816E-06	317387	TRUE	2.5414E-06	0.085940853	22.65908685	23.95318912	23.17799774
rs4662094	C	A	C	A	-0.54529436	-0.00926229	0.78600823	0.849735	FALSE	FALSE	FALSE	finngen_R10_C3_MELANOMA_SKIN_EXALLC	1	14051471	0.0354698	317387	0.79399	Malignant melanoma of skin (controls excluding all cancers) || id:finngen_R10_C3_MELANOMA_SKIN_EXALLC	Malignant melanoma of skin (controls excluding all cancers)	Malignant melanoma of skin (controls excluding all cancers) || ||	TRUE	MedicineITLab	1	14377966	0.109434567	1.1966E-06	ebi-SMB150-GCST90133208-1	243	ASV_ASV004_Forehead_Sebaceous_PopGen || id:ebi-SMB150-GCST90133208-1	TRUE	reported	MedicineITLab	2	TRUE			0.093400928	243	2.14849E-07	317387	TRUE	1.05116E-06	0.100026753	26.78573787	23.95318912	24.8286417
rs6576562	T	C	T	C	-0.439948038	0.00919878	0.658436214	0.717044	FALSE	FALSE	FALSE	finngen_R10_C3_MELANOMA_SKIN_EXALLC	15	26332889	0.0282136	317387	0.744394	Malignant melanoma of skin (controls excluding all cancers) || id:finngen_R10_C3_MELANOMA_SKIN_EXALLC	Malignant melanoma of skin (controls excluding all cancers)	Malignant melanoma of skin (controls excluding all cancers) || ||	TRUE	MedicineITLab	15	26578036	0.090625951	2.1702E-06	ebi-SMB150-GCST90133208-1	243	ASV_ASV004_Forehead_Sebaceous_PopGen || id:ebi-SMB150-GCST90133208-1	TRUE	reported	MedicineITLab	2	TRUE			0.089076376	243	3.34932E-07	317387	TRUE	1.95489E-06	0.087059926	22.98227758	23.95318912	23.56663717
rs783448	A	C	A	C	0.430928934	0.0163945	0.495884774	0.508454	FALSE	FALSE	FALSE	finngen_R10_C3_MELANOMA_SKIN_EXALLC	13	102929142	0.0255523	317387	0.52113	Malignant melanoma of skin (controls excluding all cancers) || id:finngen_R10_C3_MELANOMA_SKIN_EXALLC	Malignant melanoma of skin (controls excluding all cancers)	Malignant melanoma of skin (controls excluding all cancers) || ||	TRUE	MedicineITLab	13	103581492	0.090190504	3.07884E-06	ebi-SMB150-GCST90133208-1	243	ASV_ASV004_Forehead_Sebaceous_PopGen || id:ebi-SMB150-GCST90133208-1	TRUE	reported	MedicineITLab	2	TRUE			0.08653004	243	1.29703E-06	317387	TRUE	2.91936E-06	0.092843583	24.66532027	23.95318912	22.82914674
rs9327744	G	A	G	A	-0.528459517	-0.019257	0.804526749	0.848337	FALSE	FALSE	FALSE	finngen_R10_C3_MELANOMA_SKIN_EXALLC	5	136138073	0.0355761	317387	0.588307	Malignant melanoma of skin (controls excluding all cancers) || id:finngen_R10_C3_MELANOMA_SKIN_EXALLC	Malignant melanoma of skin (controls excluding all cancers)	Malignant melanoma of skin (controls excluding all cancers) || ||	TRUE	MedicineITLab	5	135473762	0.111096294	3.38963E-06	ebi-SMB150-GCST90133208-1	243	ASV_ASV004_Forehead_Sebaceous_PopGen || id:ebi-SMB150-GCST90133208-1	TRUE	reported	MedicineITLab	2	TRUE			0.085829117	243	9.23153E-07	317387	TRUE	3.17843E-06	0.087837763	23.20738575	23.95318912	22.62686061
rs9819594	G	C	G	C	-0.592118119	-0.0419158	0.860082305	0.8904	FALSE	TRUE	FALSE	finngen_R10_C3_MELANOMA_SKIN_EXALLC	3	193967288	0.0411991	317387	0.308966	Malignant melanoma of skin (controls excluding all cancers) || id:finngen_R10_C3_MELANOMA_SKIN_EXALLC	Malignant melanoma of skin (controls excluding all cancers)	Malignant melanoma of skin (controls excluding all cancers) || ||	TRUE	MedicineITLab	3	193685077	0.126683724	4.91785E-06	ebi-SMB150-GCST90133208-1	243	ASV_ASV004_Forehead_Sebaceous_PopGen || id:ebi-SMB150-GCST90133208-1	TRUE	reported	MedicineITLab	2	TRUE			0.083113855	243	3.26131E-06	317387	TRUE	4.95138E-06	0.084383853	22.21073619	23.95318912	21.84615752
rs10860026	G	A	G	A	0.745664564	-0.0590349	0.875722543	0.873299	FALSE	FALSE	FALSE	finngen_R10_C3_MELANOMA_SKIN_EXALLC	12	96369471	0.0388596	317387	0.128716	Malignant melanoma of skin (controls excluding all cancers) || id:finngen_R10_C3_MELANOMA_SKIN_EXALLC	Malignant melanoma of skin (controls excluding all cancers)	Malignant melanoma of skin (controls excluding all cancers) || ||	TRUE	MedicineITLab	12	96763249	0.155184142	3.36808E-06	ebi-SMB150-GCST90133230-1	173	Genus_Anaerococcus_Dorsalforearm_Dry_PopGen || id:ebi-SMB150-GCST90133230-1	TRUE	reported	MedicineITLab	2	TRUE			0.118957802	173	7.27162E-06	317387	TRUE	3.2744E-06	0.121025223	23.5448316	23.95318912	23.08831994
rs10937638	T	C	T	C	-0.650538173	0.00853218	0.829479769	0.799447	FALSE	FALSE	FALSE	finngen_R10_C3_MELANOMA_SKIN_EXALLC	4	5375515	0.031696	317387	0.787786	Malignant melanoma of skin (controls excluding all cancers) || id:finngen_R10_C3_MELANOMA_SKIN_EXALLC	Malignant melanoma of skin (controls excluding all cancers)	Malignant melanoma of skin (controls excluding all cancers) || ||	TRUE	MedicineITLab	4	5377242	0.136739856	4.14916E-06	ebi-SMB150-GCST90133230-1	173	Genus_Anaerococcus_Dorsalforearm_Dry_PopGen || id:ebi-SMB150-GCST90133230-1	TRUE	reported	MedicineITLab	2	TRUE			0.116889208	173	2.2831E-07	317387	TRUE	3.53121E-06	0.1197174	23.25579932	23.95318912	22.63368849
rs12956696	C	G	C	G	-1.084536484	0.0912018	0.942196532	0.9436074	FALSE	TRUE	FALSE	finngen_R10_C3_MELANOMA_SKIN_EXALLC	18	39054262	0.054618	317387	0.0949555	Malignant melanoma of skin (controls excluding all cancers) || id:finngen_R10_C3_MELANOMA_SKIN_EXALLC	Malignant melanoma of skin (controls excluding all cancers)	Malignant melanoma of skin (controls excluding all cancers) || ||	TRUE	MedicineITLab	18	36634226	0.221891738	2.33583E-06	ebi-SMB150-GCST90133230-1	173	Genus_Anaerococcus_Dorsalforearm_Dry_PopGen || id:ebi-SMB150-GCST90133230-1	TRUE	reported	MedicineITLab	2	TRUE			0.122579473	173	8.78507E-06	317387	TRUE	2.28334E-06	0.128119055	25.12769495	23.95318912	23.88944552
rs1403026	A	G	A	G	-0.740491171	0.00637325	0.869942197	0.924076	FALSE	FALSE	FALSE	finngen_R10_C3_MELANOMA_SKIN_EXALLC	3	149826153	0.0475979	317387	0.893483	Malignant melanoma of skin (controls excluding all cancers) || id:finngen_R10_C3_MELANOMA_SKIN_EXALLC	Malignant melanoma of skin (controls excluding all cancers)	Malignant melanoma of skin (controls excluding all cancers) || ||	TRUE	MedicineITLab	3	149543940	0.148500256	1.49988E-06	ebi-SMB150-GCST90133230-1	173	Genus_Anaerococcus_Dorsalforearm_Dry_PopGen || id:ebi-SMB150-GCST90133230-1	TRUE	reported	MedicineITLab	2	TRUE			0.126948894	173	5.64885E-08	317387	TRUE	1.20853E-06	0.124078512	24.22297647	23.95318912	24.86482253
rs16875319	T	G	T	G	-0.79204383	0.0462234	0.87283237	0.832103	FALSE	FALSE	FALSE	finngen_R10_C3_MELANOMA_SKIN_EXALLC	5	5319294	0.0344502	317387	0.179678	Malignant melanoma of skin (controls excluding all cancers) || id:finngen_R10_C3_MELANOMA_SKIN_EXALLC	Malignant melanoma of skin (controls excluding all cancers)	Malignant melanoma of skin (controls excluding all cancers) || ||	TRUE	MedicineITLab	5	5319407	0.152629987	5.92758E-07	ebi-SMB150-GCST90133230-1	173	Genus_Anaerococcus_Dorsalforearm_Dry_PopGen || id:ebi-SMB150-GCST90133230-1	TRUE	reported	MedicineITLab	2	TRUE			0.136053424	173	5.6722E-06	317387	TRUE	5.31103E-07	0.139263032	27.66696383	23.95318912	26.92890521
rs6586815	G	C	G	C	-0.751455364	-0.0110918	0.852601156	0.853253	FALSE	TRUE	FALSE	finngen_R10_C3_MELANOMA_SKIN_EXALLC	8	16424002	0.0360659	317387	0.758431	Malignant melanoma of skin (controls excluding all cancers) || id:finngen_R10_C3_MELANOMA_SKIN_EXALLC	Malignant melanoma of skin (controls excluding all cancers)	Malignant melanoma of skin (controls excluding all cancers) || ||	TRUE	MedicineITLab	8	16281511	0.151133017	1.59994E-06	ebi-SMB150-GCST90133230-1	173	Genus_Anaerococcus_Dorsalforearm_Dry_PopGen || id:ebi-SMB150-GCST90133230-1	TRUE	reported	MedicineITLab	2	TRUE			0.126312844	173	2.98005E-07	317387	TRUE	1.31894E-06	0.141930708	28.28460501	23.95318912	24.72223163
rs838553	G	C	G	C	-0.489964839	-0.0277032	0.644508671	0.631282	FALSE	TRUE	FALSE	finngen_R10_C3_MELANOMA_SKIN_EXALLC	2	233513464	0.0263202	317387	0.292551	Malignant melanoma of skin (controls excluding all cancers) || id:finngen_R10_C3_MELANOMA_SKIN_EXALLC	Malignant melanoma of skin (controls excluding all cancers)	Malignant melanoma of skin (controls excluding all cancers) || ||	TRUE	MedicineITLab	2	234422110	0.103765241	4.84651E-06	ebi-SMB150-GCST90133230-1	173	Genus_Anaerococcus_Dorsalforearm_Dry_PopGen || id:ebi-SMB150-GCST90133230-1	TRUE	reported	MedicineITLab	2	TRUE			0.115346194	173	3.49055E-06	317387	TRUE	4.52448E-06	0.110006311	21.13619396	23.95318912	22.29595253
rs9484795	T	C	T	C	-0.741570964	0.05816	0.783236994	0.79372	FALSE	FALSE	FALSE	finngen_R10_C3_MELANOMA_SKIN_EXALLC	6	143700903	0.0314014	317387	0.0640044	Malignant melanoma of skin (controls excluding all cancers) || id:finngen_R10_C3_MELANOMA_SKIN_EXALLC	Malignant melanoma of skin (controls excluding all cancers)	Malignant melanoma of skin (controls excluding all cancers) || ||	TRUE	MedicineITLab	6	144022040	0.128234213	3.41412E-08	ebi-SMB150-GCST90133230-1	173	Genus_Anaerococcus_Dorsalforearm_Dry_PopGen || id:ebi-SMB150-GCST90133230-1	TRUE	reported	MedicineITLab	2	TRUE			0.163578647	173	1.08084E-05	317387	TRUE	2.88044E-08	0.186729866	39.26223991	23.95318912	33.44241333
rs2108609	G	T	G	T	0.509310438	0.042729	0.747474747	0.820985	FALSE	FALSE	FALSE	finngen_R10_C3_MELANOMA_SKIN_EXALLC	17	57709436	0.0330993	317387	0.196727	Malignant melanoma of skin (controls excluding all cancers) || id:finngen_R10_C3_MELANOMA_SKIN_EXALLC	Malignant melanoma of skin (controls excluding all cancers)	Malignant melanoma of skin (controls excluding all cancers) || ||	TRUE	MedicineITLab	17	55786797	0.105628541	2.85031E-06	ebi-SMB150-GCST90133262-1	198	ASV_ASV035_Dorsalforearm_Dry_PopGen || id:ebi-SMB150-GCST90133262-1	TRUE	reported	MedicineITLab	2	TRUE			0.106038884	198	5.25072E-06	317387	TRUE	2.7911E-06	0.097925656	21.27699195	23.95318912	23.24890972
rs720789	C	A	C	A	-0.535112324	-0.0492431	0.767676768	0.763431	FALSE	FALSE	FALSE	finngen_R10_C3_MELANOMA_SKIN_EXALLC	7	42137412	0.0298935	317387	0.0994993	Malignant melanoma of skin (controls excluding all cancers) || id:finngen_R10_C3_MELANOMA_SKIN_EXALLC	Malignant melanoma of skin (controls excluding all cancers)	Malignant melanoma of skin (controls excluding all cancers) || ||	TRUE	MedicineITLab	7	42177011	0.111640811	3.23846E-06	ebi-SMB150-GCST90133262-1	198	ASV_ASV035_Dorsalforearm_Dry_PopGen || id:ebi-SMB150-GCST90133262-1	TRUE	reported	MedicineITLab	2	TRUE			0.10491815	198	8.54963E-06	317387	TRUE	3.32151E-06	0.102138845	22.29655829	23.95318912	22.97438766
rs10811919	T	A	T	A	0.639883493	0.0122	0.608490566	0.598389	FALSE	TRUE	FALSE	finngen_R10_C3_MELANOMA_SKIN_EXALLC	9	23394990	0.0259012	317387	0.637627	Malignant melanoma of skin (controls excluding all cancers) || id:finngen_R10_C3_MELANOMA_SKIN_EXALLC	Malignant melanoma of skin (controls excluding all cancers)	Malignant melanoma of skin (controls excluding all cancers) || ||	TRUE	MedicineITLab	9	23394988	0.130731156	3.61581E-06	ebi-SMB150-GCST90133272-1	106	ASV_ASV063_Dorsalforearm_Dry_PopGen || id:ebi-SMB150-GCST90133272-1	TRUE	reported	MedicineITLab	2	TRUE			0.187230875	106	6.99026E-07	317387	TRUE	2.70701E-06	0.195086802	25.20647879	23.95318912	23.95761655
rs1977477	A	G	A	G	-0.709101652	-0.0352922	0.740566038	0.755504	FALSE	FALSE	FALSE	finngen_R10_C3_MELANOMA_SKIN_EXALLC	20	18041225	0.0296926	317387	0.234603	Malignant melanoma of skin (controls excluding all cancers) || id:finngen_R10_C3_MELANOMA_SKIN_EXALLC	Malignant melanoma of skin (controls excluding all cancers)	Malignant melanoma of skin (controls excluding all cancers) || ||	TRUE	MedicineITLab	20	18021869	0.146329521	4.41944E-06	ebi-SMB150-GCST90133272-1	106	ASV_ASV063_Dorsalforearm_Dry_PopGen || id:ebi-SMB150-GCST90133272-1	TRUE	reported	MedicineITLab	2	TRUE			0.184204786	106	4.45115E-06	317387	TRUE	3.5658E-06	0.193213563	24.90648043	23.95318912	23.48297388
rs4373298	A	C	A	C	0.608089171	0.022494	0.608490566	0.583034	FALSE	FALSE	FALSE	finngen_R10_C3_MELANOMA_SKIN_EXALLC	5	168177838	0.0259546	317387	0.386124	Malignant melanoma of skin (controls excluding all cancers) || id:finngen_R10_C3_MELANOMA_SKIN_EXALLC	Malignant melanoma of skin (controls excluding all cancers)	Malignant melanoma of skin (controls excluding all cancers) || ||	TRUE	MedicineITLab	5	167604843	0.125916399	4.73124E-06	ebi-SMB150-GCST90133272-1	106	ASV_ASV063_Dorsalforearm_Dry_PopGen || id:ebi-SMB150-GCST90133272-1	TRUE	reported	MedicineITLab	2	TRUE			0.183174803	106	2.36656E-06	317387	TRUE	3.72672E-06	0.176181626	22.24141842	23.95318912	23.32222319
rs7106037	G	A	G	A	0.855262392	0.047759	0.849056604	0.781312	FALSE	FALSE	FALSE	finngen_R10_C3_MELANOMA_SKIN_EXALLC	11	95975904	0.030989	317387	0.123278	Malignant melanoma of skin (controls excluding all cancers) || id:finngen_R10_C3_MELANOMA_SKIN_EXALLC	Malignant melanoma of skin (controls excluding all cancers)	Malignant melanoma of skin (controls excluding all cancers) || ||	TRUE	MedicineITLab	11	95709068	0.17690077	4.62777E-06	ebi-SMB150-GCST90133272-1	106	ASV_ASV063_Dorsalforearm_Dry_PopGen || id:ebi-SMB150-GCST90133272-1	TRUE	reported	MedicineITLab	2	TRUE			0.183509	106	7.48352E-06	317387	TRUE	3.86023E-06	0.187490604	23.9985198	23.95318912	23.37433723
rs11613063	C	T	C	T	0.918307089	0.0457644	0.94379845	0.9332399	FALSE	FALSE	FALSE	finngen_R10_C3_MELANOMA_SKIN_EXALLC	12	2430772	0.0516693	317387	0.37577	Malignant melanoma of skin (controls excluding all cancers) || id:finngen_R10_C3_MELANOMA_SKIN_EXALLC	Malignant melanoma of skin (controls excluding all cancers)	Malignant melanoma of skin (controls excluding all cancers) || ||	TRUE	MedicineITLab	12	2539938	0.181793855	8.34637E-07	ebi-SMB150-GCST90133283-2	258	Phylum_Proteobacteria_Antecubitalfossa_Moist_PopGen || id:ebi-SMB150-GCST90133283-2	TRUE	reported	MedicineITLab	2	TRUE			0.090638759	258	2.47174E-06	317387	TRUE	8.04802E-07	0.089460933	25.15213217	23.95318912	25.51628693
rs12376088	A	T	A	T	-0.486762902	-0.0278892	0.709302326	0.709087	FALSE	TRUE	FALSE	finngen_R10_C3_MELANOMA_SKIN_EXALLC	9	37597708	0.0281919	317387	0.322535	Malignant melanoma of skin (controls excluding all cancers) || id:finngen_R10_C3_MELANOMA_SKIN_EXALLC	Malignant melanoma of skin (controls excluding all cancers)	Malignant melanoma of skin (controls excluding all cancers) || ||	TRUE	MedicineITLab	9	37597705	0.096330469	8.27958E-07	ebi-SMB150-GCST90133283-2	258	Phylum_Proteobacteria_Antecubitalfossa_Moist_PopGen || id:ebi-SMB150-GCST90133283-2	TRUE	reported	MedicineITLab	2	TRUE			0.090693834	258	3.08344E-06	317387	TRUE	8.10297E-07	0.097709745	27.72244807	23.95318912	25.53333785
rs12482121	T	C	T	C	0.534250865	0.0107061	0.823643411	0.825019	FALSE	FALSE	FALSE	finngen_R10_C3_MELANOMA_SKIN_EXALLC	21	20406264	0.0335248	317387	0.749463	Malignant melanoma of skin (controls excluding all cancers) || id:finngen_R10_C3_MELANOMA_SKIN_EXALLC	Malignant melanoma of skin (controls excluding all cancers)	Malignant melanoma of skin (controls excluding all cancers) || ||	TRUE	MedicineITLab	21	21778576	0.112756156	3.5798E-06	ebi-SMB150-GCST90133283-2	258	Phylum_Proteobacteria_Antecubitalfossa_Moist_PopGen || id:ebi-SMB150-GCST90133283-2	TRUE	reported	MedicineITLab	2	TRUE			0.080623795	258	3.21324E-07	317387	TRUE	3.29685E-06	0.08291849	23.14639773	23.95318912	22.44966898
rs59283786	T	C	T	C	0.391487331	0.00307763	0.57751938	0.621414	FALSE	FALSE	FALSE	finngen_R10_C3_MELANOMA_SKIN_EXALLC	9	97508481	0.0262737	317387	0.906751	Malignant melanoma of skin (controls excluding all cancers) || id:finngen_R10_C3_MELANOMA_SKIN_EXALLC	Malignant melanoma of skin (controls excluding all cancers)	Malignant melanoma of skin (controls excluding all cancers) || ||	TRUE	MedicineITLab	9	100270763	0.08261554	3.57078E-06	ebi-SMB150-GCST90133283-2	258	Phylum_Proteobacteria_Antecubitalfossa_Moist_PopGen || id:ebi-SMB150-GCST90133283-2	TRUE	reported	MedicineITLab	2	TRUE			0.080641204	258	4.32319E-08	317387	TRUE	3.19817E-06	0.074789181	20.69369473	23.95318912	22.45494179
rs72876480	C	T	C	T	0.794053297	0.0928737	0.914728682	0.9143133	FALSE	FALSE	FALSE	finngen_R10_C3_MELANOMA_SKIN_EXALLC	3	62725188	0.0451362	317387	0.0396251	Malignant melanoma of skin (controls excluding all cancers) || id:finngen_R10_C3_MELANOMA_SKIN_EXALLC	Malignant melanoma of skin (controls excluding all cancers)	Malignant melanoma of skin (controls excluding all cancers) || ||	TRUE	MedicineITLab	3	62710863	0.158622275	1.03537E-06	ebi-SMB150-GCST90133283-2	258	Phylum_Proteobacteria_Antecubitalfossa_Moist_PopGen || id:ebi-SMB150-GCST90133283-2	TRUE	reported	MedicineITLab	2	TRUE			0.089160566	258	1.33396E-05	317387	TRUE	1.18721E-06	0.098361371	27.92749802	23.95318912	25.0594167
