# Supplementary material for: Unveiling the hidden causal links: skin flora and cutaneous melanoma
Source: Front Oncol. 2024 Dec 11;14:1451175. doi: 10.3389/fonc.2024.1451175 (PMC11668787; doi:10.3389/fonc.2024.1451175)
Supplement: Supplementary Table 2 — All MR results of 9 skin flora against CM in training cohort. [file DataSheet2.csv]

id.exposure	id.outcome	outcome	exposure	method	nsnp	b	se	pval	lo_ci	up_ci	or	or_lci95	or_uci95
ebi-SMB150-GCST90133168-1	finngen_R10_C3_MELANOMA_SKIN_EXALLC	Malignant melanoma of skin (controls excluding all cancers) || id:finngen_R10_C3_MELANOMA_SKIN_EXALLC	ASV_ASV005_Antecubitalfossa_Moist_KORAFF4 || id:ebi-SMB150-GCST90133168-1	Inverse variance weighted	6	-0.048975031	0.023388184	0.036259316	-0.094815871	-0.003134191	0.952204905	0.909540392	0.996870715
ebi-SMB150-GCST90133168-1	finngen_R10_C3_MELANOMA_SKIN_EXALLC	Malignant melanoma of skin (controls excluding all cancers) || id:finngen_R10_C3_MELANOMA_SKIN_EXALLC	ASV_ASV005_Antecubitalfossa_Moist_KORAFF4 || id:ebi-SMB150-GCST90133168-1	MR Egger	6	-0.116582163	0.133049969	0.430374367	-0.377360102	0.144195777	0.889956973	0.685669118	1.155110231
ebi-SMB150-GCST90133168-1	finngen_R10_C3_MELANOMA_SKIN_EXALLC	Malignant melanoma of skin (controls excluding all cancers) || id:finngen_R10_C3_MELANOMA_SKIN_EXALLC	ASV_ASV005_Antecubitalfossa_Moist_KORAFF4 || id:ebi-SMB150-GCST90133168-1	Weighted median	6	-0.047094366	0.031503569	0.134943186	-0.108841361	0.014652629	0.953997368	0.896872685	1.014760505
ebi-SMB150-GCST90133168-1	finngen_R10_C3_MELANOMA_SKIN_EXALLC	Malignant melanoma of skin (controls excluding all cancers) || id:finngen_R10_C3_MELANOMA_SKIN_EXALLC	ASV_ASV005_Antecubitalfossa_Moist_KORAFF4 || id:ebi-SMB150-GCST90133168-1	Weighted mode	6	-0.048388599	0.040677967	0.287624779	-0.128117415	0.031340217	0.952763472	0.879750077	1.031836493
ebi-SMB150-GCST90133177-2	finngen_R10_C3_MELANOMA_SKIN_EXALLC	Malignant melanoma of skin (controls excluding all cancers) || id:finngen_R10_C3_MELANOMA_SKIN_EXALLC	ASV_ASV008_Antecubitalfossa_Moist_PopGen || id:ebi-SMB150-GCST90133177-2	Inverse variance weighted	2	-0.052942656	0.025500636	0.037881854	-0.102923903	-0.00296141	0.948434398	0.902195625	0.997042971
ebi-SMB150-GCST90133197-1	finngen_R10_C3_MELANOMA_SKIN_EXALLC	Malignant melanoma of skin (controls excluding all cancers) || id:finngen_R10_C3_MELANOMA_SKIN_EXALLC	Class_Betaproteobacteria_Forehead_Sebaceous_PopGen || id:ebi-SMB150-GCST90133197-1	Inverse variance weighted	4	0.09072598	0.031875013	0.004422993	0.028250955	0.153201006	1.094968921	1.028653798	1.16555924
ebi-SMB150-GCST90133197-1	finngen_R10_C3_MELANOMA_SKIN_EXALLC	Malignant melanoma of skin (controls excluding all cancers) || id:finngen_R10_C3_MELANOMA_SKIN_EXALLC	Class_Betaproteobacteria_Forehead_Sebaceous_PopGen || id:ebi-SMB150-GCST90133197-1	MR Egger	4	0.11078462	0.140383655	0.512715003	-0.164367344	0.385936585	1.117154268	0.848430299	1.470991384
ebi-SMB150-GCST90133197-1	finngen_R10_C3_MELANOMA_SKIN_EXALLC	Malignant melanoma of skin (controls excluding all cancers) || id:finngen_R10_C3_MELANOMA_SKIN_EXALLC	Class_Betaproteobacteria_Forehead_Sebaceous_PopGen || id:ebi-SMB150-GCST90133197-1	Weighted median	4	0.093677214	0.038015361	0.013732186	0.019167107	0.168187321	1.098205203	1.019351975	1.18315822
ebi-SMB150-GCST90133197-1	finngen_R10_C3_MELANOMA_SKIN_EXALLC	Malignant melanoma of skin (controls excluding all cancers) || id:finngen_R10_C3_MELANOMA_SKIN_EXALLC	Class_Betaproteobacteria_Forehead_Sebaceous_PopGen || id:ebi-SMB150-GCST90133197-1	Weighted mode	4	0.096902671	0.052277331	0.16084415	-0.005560898	0.199366239	1.101753135	0.994454535	1.220628926
ebi-SMB150-GCST90133201-2	finngen_R10_C3_MELANOMA_SKIN_EXALLC	Malignant melanoma of skin (controls excluding all cancers) || id:finngen_R10_C3_MELANOMA_SKIN_EXALLC	Genus_Propionibacterium_Retroauricularfold_Sebaceous_KORAFF4 || id:ebi-SMB150-GCST90133201-2	Inverse variance weighted	10	0.046594951	0.022043372	0.03453363	0.003389941	0.089799961	1.047697554	1.003395694	1.093955428
ebi-SMB150-GCST90133201-2	finngen_R10_C3_MELANOMA_SKIN_EXALLC	Malignant melanoma of skin (controls excluding all cancers) || id:finngen_R10_C3_MELANOMA_SKIN_EXALLC	Genus_Propionibacterium_Retroauricularfold_Sebaceous_KORAFF4 || id:ebi-SMB150-GCST90133201-2	MR Egger	10	0.14474112	0.084765198	0.126102317	-0.021398668	0.310880908	1.155740334	0.97882866	1.364626695
ebi-SMB150-GCST90133201-2	finngen_R10_C3_MELANOMA_SKIN_EXALLC	Malignant melanoma of skin (controls excluding all cancers) || id:finngen_R10_C3_MELANOMA_SKIN_EXALLC	Genus_Propionibacterium_Retroauricularfold_Sebaceous_KORAFF4 || id:ebi-SMB150-GCST90133201-2	Weighted median	10	0.036332395	0.030428406	0.232466685	-0.023307282	0.095972071	1.037000483	0.976962235	1.100728322
ebi-SMB150-GCST90133201-2	finngen_R10_C3_MELANOMA_SKIN_EXALLC	Malignant melanoma of skin (controls excluding all cancers) || id:finngen_R10_C3_MELANOMA_SKIN_EXALLC	Genus_Propionibacterium_Retroauricularfold_Sebaceous_KORAFF4 || id:ebi-SMB150-GCST90133201-2	Weighted mode	10	0.000283163	0.04728767	0.995352849	-0.09240067	0.092966997	1.000283203	0.911739769	1.097425516
ebi-SMB150-GCST90133208-1	finngen_R10_C3_MELANOMA_SKIN_EXALLC	Malignant melanoma of skin (controls excluding all cancers) || id:finngen_R10_C3_MELANOMA_SKIN_EXALLC	ASV_ASV004_Forehead_Sebaceous_PopGen || id:ebi-SMB150-GCST90133208-1	Inverse variance weighted	8	0.042271534	0.021255697	0.046732613	0.000610368	0.0839327	1.043177699	1.000610555	1.087555699
ebi-SMB150-GCST90133208-1	finngen_R10_C3_MELANOMA_SKIN_EXALLC	Malignant melanoma of skin (controls excluding all cancers) || id:finngen_R10_C3_MELANOMA_SKIN_EXALLC	ASV_ASV004_Forehead_Sebaceous_PopGen || id:ebi-SMB150-GCST90133208-1	MR Egger	8	0.231218812	0.127212227	0.119018147	-0.018117154	0.480554777	1.260134942	0.982045975	1.616971212
ebi-SMB150-GCST90133208-1	finngen_R10_C3_MELANOMA_SKIN_EXALLC	Malignant melanoma of skin (controls excluding all cancers) || id:finngen_R10_C3_MELANOMA_SKIN_EXALLC	ASV_ASV004_Forehead_Sebaceous_PopGen || id:ebi-SMB150-GCST90133208-1	Weighted median	8	0.037599644	0.028978886	0.194464679	-0.019198973	0.094398261	1.038315453	0.980984153	1.098997346
ebi-SMB150-GCST90133208-1	finngen_R10_C3_MELANOMA_SKIN_EXALLC	Malignant melanoma of skin (controls excluding all cancers) || id:finngen_R10_C3_MELANOMA_SKIN_EXALLC	ASV_ASV004_Forehead_Sebaceous_PopGen || id:ebi-SMB150-GCST90133208-1	Weighted mode	8	0.040173316	0.04742839	0.424986594	-0.052786329	0.13313296	1.040991179	0.948582675	1.142401882
ebi-SMB150-GCST90133230-1	finngen_R10_C3_MELANOMA_SKIN_EXALLC	Malignant melanoma of skin (controls excluding all cancers) || id:finngen_R10_C3_MELANOMA_SKIN_EXALLC	Genus_Anaerococcus_Dorsalforearm_Dry_PopGen || id:ebi-SMB150-GCST90133230-1	Inverse variance weighted	8	-0.035989243	0.017863325	0.043936077	-0.071001359	-0.000977126	0.96465067	0.931460626	0.999023351
ebi-SMB150-GCST90133230-1	finngen_R10_C3_MELANOMA_SKIN_EXALLC	Malignant melanoma of skin (controls excluding all cancers) || id:finngen_R10_C3_MELANOMA_SKIN_EXALLC	Genus_Anaerococcus_Dorsalforearm_Dry_PopGen || id:ebi-SMB150-GCST90133230-1	MR Egger	8	-0.214153386	0.088156238	0.051214765	-0.386939612	-0.041367159	0.807224559	0.679132105	0.959476785
ebi-SMB150-GCST90133230-1	finngen_R10_C3_MELANOMA_SKIN_EXALLC	Malignant melanoma of skin (controls excluding all cancers) || id:finngen_R10_C3_MELANOMA_SKIN_EXALLC	Genus_Anaerococcus_Dorsalforearm_Dry_PopGen || id:ebi-SMB150-GCST90133230-1	Weighted median	8	-0.046956221	0.023685574	0.047425332	-0.093379945	-0.000532496	0.954129168	0.910847362	0.999467645
ebi-SMB150-GCST90133230-1	finngen_R10_C3_MELANOMA_SKIN_EXALLC	Malignant melanoma of skin (controls excluding all cancers) || id:finngen_R10_C3_MELANOMA_SKIN_EXALLC	Genus_Anaerococcus_Dorsalforearm_Dry_PopGen || id:ebi-SMB150-GCST90133230-1	Weighted mode	8	-0.068764969	0.037806446	0.111753598	-0.142865604	0.005335666	0.933546067	0.866870565	1.005349926
ebi-SMB150-GCST90133262-1	finngen_R10_C3_MELANOMA_SKIN_EXALLC	Malignant melanoma of skin (controls excluding all cancers) || id:finngen_R10_C3_MELANOMA_SKIN_EXALLC	ASV_ASV035_Dorsalforearm_Dry_PopGen || id:ebi-SMB150-GCST90133262-1	Inverse variance weighted	2	0.088570021	0.042363647	0.036554236	0.005537273	0.17160277	1.092610756	1.005552632	1.187206145
ebi-SMB150-GCST90133272-1	finngen_R10_C3_MELANOMA_SKIN_EXALLC	Malignant melanoma of skin (controls excluding all cancers) || id:finngen_R10_C3_MELANOMA_SKIN_EXALLC	ASV_ASV063_Dorsalforearm_Dry_PopGen || id:ebi-SMB150-GCST90133272-1	Inverse variance weighted	4	0.04128868	0.020035035	0.039319838	0.002020011	0.080557349	1.042152911	1.002022053	1.083891005
ebi-SMB150-GCST90133272-1	finngen_R10_C3_MELANOMA_SKIN_EXALLC	Malignant melanoma of skin (controls excluding all cancers) || id:finngen_R10_C3_MELANOMA_SKIN_EXALLC	ASV_ASV063_Dorsalforearm_Dry_PopGen || id:ebi-SMB150-GCST90133272-1	MR Egger	4	0.127048201	0.153291003	0.494379353	-0.173402165	0.427498568	1.135471748	0.840799406	1.533416984
ebi-SMB150-GCST90133272-1	finngen_R10_C3_MELANOMA_SKIN_EXALLC	Malignant melanoma of skin (controls excluding all cancers) || id:finngen_R10_C3_MELANOMA_SKIN_EXALLC	ASV_ASV063_Dorsalforearm_Dry_PopGen || id:ebi-SMB150-GCST90133272-1	Weighted median	4	0.044453499	0.023095707	0.054260445	-0.000814087	0.089721086	1.045456361	0.999186244	1.093869146
ebi-SMB150-GCST90133272-1	finngen_R10_C3_MELANOMA_SKIN_EXALLC	Malignant melanoma of skin (controls excluding all cancers) || id:finngen_R10_C3_MELANOMA_SKIN_EXALLC	ASV_ASV063_Dorsalforearm_Dry_PopGen || id:ebi-SMB150-GCST90133272-1	Weighted mode	4	0.05060087	0.031499995	0.206544973	-0.01113912	0.112340859	1.051902963	0.988922691	1.118894181
ebi-SMB150-GCST90133283-2	finngen_R10_C3_MELANOMA_SKIN_EXALLC	Malignant melanoma of skin (controls excluding all cancers) || id:finngen_R10_C3_MELANOMA_SKIN_EXALLC	Phylum_Proteobacteria_Antecubitalfossa_Moist_PopGen || id:ebi-SMB150-GCST90133283-2	Inverse variance weighted	5	0.054203547	0.026731314	0.042589109	0.001810172	0.106596921	1.055699465	1.001811812	1.112485745
ebi-SMB150-GCST90133283-2	finngen_R10_C3_MELANOMA_SKIN_EXALLC	Malignant melanoma of skin (controls excluding all cancers) || id:finngen_R10_C3_MELANOMA_SKIN_EXALLC	Phylum_Proteobacteria_Antecubitalfossa_Moist_PopGen || id:ebi-SMB150-GCST90133283-2	MR Egger	5	0.132548271	0.09100787	0.241301871	-0.045827154	0.310923696	1.141734127	0.955207051	1.364685086
ebi-SMB150-GCST90133283-2	finngen_R10_C3_MELANOMA_SKIN_EXALLC	Malignant melanoma of skin (controls excluding all cancers) || id:finngen_R10_C3_MELANOMA_SKIN_EXALLC	Phylum_Proteobacteria_Antecubitalfossa_Moist_PopGen || id:ebi-SMB150-GCST90133283-2	Weighted median	5	0.050805582	0.033611453	0.130646937	-0.015072866	0.116684031	1.052118323	0.985040161	1.123764298
ebi-SMB150-GCST90133283-2	finngen_R10_C3_MELANOMA_SKIN_EXALLC	Malignant melanoma of skin (controls excluding all cancers) || id:finngen_R10_C3_MELANOMA_SKIN_EXALLC	Phylum_Proteobacteria_Antecubitalfossa_Moist_PopGen || id:ebi-SMB150-GCST90133283-2	Weighted mode	5	0.039518041	0.048082312	0.457309304	-0.05472329	0.133759372	1.040309267	0.946747086	1.14311772
