# Supplementary material for: Unveiling the hidden causal links: skin flora and cutaneous melanoma
Source: Front Oncol. 2024 Dec 11;14:1451175. doi: 10.3389/fonc.2024.1451175 (PMC11668787; doi:10.3389/fonc.2024.1451175)
Supplement: Supplementary Table 3 — Heterogeneity test of 9 skin flora against CM in training cohort. [file DataSheet3.csv]

id.exposure	id.outcome	outcome	exposure	method	Q	Q_df	Q_pval
ebi-SMB150-GCST90133168-1	finngen_R10_C3_MELANOMA_SKIN_EXALLC	Malignant melanoma of skin (controls excluding all cancers) || id:finngen_R10_C3_MELANOMA_SKIN_EXALLC	ASV_ASV005_Antecubitalfossa_Moist_KORAFF4 || id:ebi-SMB150-GCST90133168-1	MR Egger	4.578696936	4	0.333317778
ebi-SMB150-GCST90133168-1	finngen_R10_C3_MELANOMA_SKIN_EXALLC	Malignant melanoma of skin (controls excluding all cancers) || id:finngen_R10_C3_MELANOMA_SKIN_EXALLC	ASV_ASV005_Antecubitalfossa_Moist_KORAFF4 || id:ebi-SMB150-GCST90133168-1	Inverse variance weighted	4.885088626	5	0.430064633
ebi-SMB150-GCST90133177-2	finngen_R10_C3_MELANOMA_SKIN_EXALLC	Malignant melanoma of skin (controls excluding all cancers) || id:finngen_R10_C3_MELANOMA_SKIN_EXALLC	ASV_ASV008_Antecubitalfossa_Moist_PopGen || id:ebi-SMB150-GCST90133177-2	Inverse variance weighted	0.061238978	1	0.804548294
ebi-SMB150-GCST90133197-1	finngen_R10_C3_MELANOMA_SKIN_EXALLC	Malignant melanoma of skin (controls excluding all cancers) || id:finngen_R10_C3_MELANOMA_SKIN_EXALLC	Class_Betaproteobacteria_Forehead_Sebaceous_PopGen || id:ebi-SMB150-GCST90133197-1	MR Egger	0.327620038	2	0.848903282
ebi-SMB150-GCST90133197-1	finngen_R10_C3_MELANOMA_SKIN_EXALLC	Malignant melanoma of skin (controls excluding all cancers) || id:finngen_R10_C3_MELANOMA_SKIN_EXALLC	Class_Betaproteobacteria_Forehead_Sebaceous_PopGen || id:ebi-SMB150-GCST90133197-1	Inverse variance weighted	0.349145752	3	0.950535299
ebi-SMB150-GCST90133201-2	finngen_R10_C3_MELANOMA_SKIN_EXALLC	Malignant melanoma of skin (controls excluding all cancers) || id:finngen_R10_C3_MELANOMA_SKIN_EXALLC	Genus_Propionibacterium_Retroauricularfold_Sebaceous_KORAFF4 || id:ebi-SMB150-GCST90133201-2	MR Egger	5.324367829	8	0.722411089
ebi-SMB150-GCST90133201-2	finngen_R10_C3_MELANOMA_SKIN_EXALLC	Malignant melanoma of skin (controls excluding all cancers) || id:finngen_R10_C3_MELANOMA_SKIN_EXALLC	Genus_Propionibacterium_Retroauricularfold_Sebaceous_KORAFF4 || id:ebi-SMB150-GCST90133201-2	Inverse variance weighted	6.76224542	9	0.661857424
ebi-SMB150-GCST90133208-1	finngen_R10_C3_MELANOMA_SKIN_EXALLC	Malignant melanoma of skin (controls excluding all cancers) || id:finngen_R10_C3_MELANOMA_SKIN_EXALLC	ASV_ASV004_Forehead_Sebaceous_PopGen || id:ebi-SMB150-GCST90133208-1	MR Egger	4.301106751	6	0.636000128
ebi-SMB150-GCST90133208-1	finngen_R10_C3_MELANOMA_SKIN_EXALLC	Malignant melanoma of skin (controls excluding all cancers) || id:finngen_R10_C3_MELANOMA_SKIN_EXALLC	ASV_ASV004_Forehead_Sebaceous_PopGen || id:ebi-SMB150-GCST90133208-1	Inverse variance weighted	6.570558286	7	0.474917611
ebi-SMB150-GCST90133230-1	finngen_R10_C3_MELANOMA_SKIN_EXALLC	Malignant melanoma of skin (controls excluding all cancers) || id:finngen_R10_C3_MELANOMA_SKIN_EXALLC	Genus_Anaerococcus_Dorsalforearm_Dry_PopGen || id:ebi-SMB150-GCST90133230-1	MR Egger	3.104359616	6	0.795639266
ebi-SMB150-GCST90133230-1	finngen_R10_C3_MELANOMA_SKIN_EXALLC	Malignant melanoma of skin (controls excluding all cancers) || id:finngen_R10_C3_MELANOMA_SKIN_EXALLC	Genus_Anaerococcus_Dorsalforearm_Dry_PopGen || id:ebi-SMB150-GCST90133230-1	Inverse variance weighted	7.354924143	7	0.392883604
ebi-SMB150-GCST90133262-1	finngen_R10_C3_MELANOMA_SKIN_EXALLC	Malignant melanoma of skin (controls excluding all cancers) || id:finngen_R10_C3_MELANOMA_SKIN_EXALLC	ASV_ASV035_Dorsalforearm_Dry_PopGen || id:ebi-SMB150-GCST90133262-1	Inverse variance weighted	0.008995503	1	0.924438239
ebi-SMB150-GCST90133272-1	finngen_R10_C3_MELANOMA_SKIN_EXALLC	Malignant melanoma of skin (controls excluding all cancers) || id:finngen_R10_C3_MELANOMA_SKIN_EXALLC	ASV_ASV063_Dorsalforearm_Dry_PopGen || id:ebi-SMB150-GCST90133272-1	MR Egger	0.195456327	2	0.906895397
ebi-SMB150-GCST90133272-1	finngen_R10_C3_MELANOMA_SKIN_EXALLC	Malignant melanoma of skin (controls excluding all cancers) || id:finngen_R10_C3_MELANOMA_SKIN_EXALLC	ASV_ASV063_Dorsalforearm_Dry_PopGen || id:ebi-SMB150-GCST90133272-1	Inverse variance weighted	0.513886501	3	0.915830187
ebi-SMB150-GCST90133283-2	finngen_R10_C3_MELANOMA_SKIN_EXALLC	Malignant melanoma of skin (controls excluding all cancers) || id:finngen_R10_C3_MELANOMA_SKIN_EXALLC	Phylum_Proteobacteria_Antecubitalfossa_Moist_PopGen || id:ebi-SMB150-GCST90133283-2	MR Egger	1.190007347	3	0.755401947
ebi-SMB150-GCST90133283-2	finngen_R10_C3_MELANOMA_SKIN_EXALLC	Malignant melanoma of skin (controls excluding all cancers) || id:finngen_R10_C3_MELANOMA_SKIN_EXALLC	Phylum_Proteobacteria_Antecubitalfossa_Moist_PopGen || id:ebi-SMB150-GCST90133283-2	Inverse variance weighted	2.001054097	4	0.735564992
