# Supplementary material for: Unveiling the hidden causal links: skin flora and cutaneous melanoma
Source: Front Oncol. 2024 Dec 11;14:1451175. doi: 10.3389/fonc.2024.1451175 (PMC11668787; doi:10.3389/fonc.2024.1451175)
Supplement: Supplementary Table 4 — Pleiotropy test of 9 skin flora against CM on MR Egger in training cohort. [file DataSheet4.csv]

id.exposure	id.outcome	outcome	exposure	egger_intercept	se	pval
ebi-SMB150-GCST90133168-1	finngen_R10_C3_MELANOMA_SKIN_EXALLC	Malignant melanoma of skin (controls excluding all cancers) || id:finngen_R10_C3_MELANOMA_SKIN_EXALLC	ASV_ASV005_Antecubitalfossa_Moist_KORAFF4 || id:ebi-SMB150-GCST90133168-1	0.042691827	0.082517717	0.63219498
ebi-SMB150-GCST90133197-1	finngen_R10_C3_MELANOMA_SKIN_EXALLC	Malignant melanoma of skin (controls excluding all cancers) || id:finngen_R10_C3_MELANOMA_SKIN_EXALLC	Class_Betaproteobacteria_Forehead_Sebaceous_PopGen || id:ebi-SMB150-GCST90133197-1	-0.010329788	0.070406478	0.896809637
ebi-SMB150-GCST90133201-2	finngen_R10_C3_MELANOMA_SKIN_EXALLC	Malignant melanoma of skin (controls excluding all cancers) || id:finngen_R10_C3_MELANOMA_SKIN_EXALLC	Genus_Propionibacterium_Retroauricularfold_Sebaceous_KORAFF4 || id:ebi-SMB150-GCST90133201-2	-0.055637031	0.046398398	0.264792141
ebi-SMB150-GCST90133208-1	finngen_R10_C3_MELANOMA_SKIN_EXALLC	Malignant melanoma of skin (controls excluding all cancers) || id:finngen_R10_C3_MELANOMA_SKIN_EXALLC	ASV_ASV004_Forehead_Sebaceous_PopGen || id:ebi-SMB150-GCST90133208-1	-0.099592544	0.06610988	0.182662748
ebi-SMB150-GCST90133230-1	finngen_R10_C3_MELANOMA_SKIN_EXALLC	Malignant melanoma of skin (controls excluding all cancers) || id:finngen_R10_C3_MELANOMA_SKIN_EXALLC	Genus_Anaerococcus_Dorsalforearm_Dry_PopGen || id:ebi-SMB150-GCST90133230-1	0.129326804	0.062728549	0.084857762
ebi-SMB150-GCST90133272-1	finngen_R10_C3_MELANOMA_SKIN_EXALLC	Malignant melanoma of skin (controls excluding all cancers) || id:finngen_R10_C3_MELANOMA_SKIN_EXALLC	ASV_ASV063_Dorsalforearm_Dry_PopGen || id:ebi-SMB150-GCST90133272-1	-0.060159431	0.106609674	0.629396005
ebi-SMB150-GCST90133283-2	finngen_R10_C3_MELANOMA_SKIN_EXALLC	Malignant melanoma of skin (controls excluding all cancers) || id:finngen_R10_C3_MELANOMA_SKIN_EXALLC	Phylum_Proteobacteria_Antecubitalfossa_Moist_PopGen || id:ebi-SMB150-GCST90133283-2	-0.0459004	0.050967522	0.43418615
