# Supplementary material for: Unveiling the hidden causal links: skin flora and cutaneous melanoma
Source: Front Oncol. 2024 Dec 11;14:1451175. doi: 10.3389/fonc.2024.1451175 (PMC11668787; doi:10.3389/fonc.2024.1451175)
Supplement: Supplementary Table 5 — Pleiotropy test of 9 skin flora against CM on MR presso in training cohort. [file DataSheet5.csv]

Exposure	MR Analysis	Causal Estimate	Sd	T-stat	P-value	lo_ci	up_ci	or	or_lci95	or_uci95
beta.exposure	Raw	0.042271534	0.020593372	2.052676668	0.079216807	0.001908525	0.082634543	1.043177699	1.001910347	1.086144797
beta.exposure	Outlier-corrected
beta.exposure	Raw	0.046594951	0.019107429	2.438577787	0.037451904	0.009144391	0.084045511	1.047697554	1.009186329	1.087678394
beta.exposure	Outlier-corrected
beta.exposure	Raw	0.09072598	0.010874095	8.343313149	0.003609434	0.069412754	0.112039207	1.094968921	1.07187854	1.118556715
beta.exposure	Outlier-corrected
beta.exposure	Raw	-0.048975031	0.023117865	-2.118492853	0.087672873	-0.094286046	-0.003664016	0.952204905	0.910022417	0.996342688
beta.exposure	Outlier-corrected
beta.exposure	Raw	0.054203547	0.018906874	2.866869913	0.045612287	0.017146075	0.091261019	1.055699465	1.017293912	1.095554929
beta.exposure	Outlier-corrected
beta.exposure	Raw	0.04128868	0.008292072	4.979295676	0.015568456	0.025036218	0.057541142	1.042152911	1.025352256	1.059228849
beta.exposure	Outlier-corrected
beta.exposure	Raw	-0.035989243	0.017863325	-2.014700142	0.083782849	-0.071001359	-0.000977126	0.96465067	0.931460626	0.999023351
beta.exposure	Outlier-corrected
